# Supplementary material for: Prevalence and Genetic Analysis of Resistance Mechanisms of Linezolid-Nonsusceptible Enterococci in a Tertiary Care Hospital Examined via Whole-Genome Sequencing
Source: Antibiotics (Basel). 2022 Nov 14;11(11):1624. doi: 10.3390/antibiotics11111624 (PMC9686573; doi:10.3390/antibiotics11111624)
Supplement: Supplementary file 1 [file antibiotics-11-01624-s001.zip]

Archive with 6 entries (5 files):
- Supplementary/
- __MACOSX/._Supplementary
- Supplementary/Table S1.xlsx
- __MACOSX/Supplementary/._Table S1.xlsx
- Supplementary/Table S2.xlsx
- __MACOSX/Supplementary/._Table S2.xlsx
