# Supplementary material for: Prevalence and Genetic Analysis of Resistance Mechanisms of Linezolid-Nonsusceptible Enterococci in a Tertiary Care Hospital Examined via Whole-Genome Sequencing
Source: Antibiotics (Basel). 2022 Nov 14;11(11):1624. doi: 10.3390/antibiotics11111624 (PMC9686573; doi:10.3390/antibiotics11111624)
Supplement: Supplementary file 1 [file antibiotics-11-01624-s001.zip › Supplementary/Table S1.xlsx]

## Sheet: Table S1.
		Table S1. Information about the 34 clinical enterococcal isolates selected for Whole-genome sequencing.
		Simplified ID	ID	Species	Isolation date (MM/YY)	Source	Department	MLST	Linezolid MIC (μg/ml)	Linezolid resistance mechanisms
		EFM 1	SEV_06_2019_EFM1	Enterococcus faecium	06/2019	Blood	Hematology	80	32	G2576U on 23s rRNA
		EFM 2	SEV_06_2019_EFM2	Enterococcus faecium	06/2019	Urine	Pulmonology	761	8	optrA, cfr(D), poxtA-EF9F6
		EFA 3	SEV_07_2019_EFA3	Enterococcus faecalis	07/2019	Urine	Urology	689	8	optrA
		EFA 4	SEV_07_2019_EFA4	Enterococcus faecalis	07/2019	Urine	Integrated Medicine	476	8	optrA
		EFM 5	SEV_07_2019_EFM5	Enterococcus faecium	07/2019	Urine	Emergency Medicine	1263	8	optrA
		EFM 6	SEV_07_2019_EFM6	Enterococcus faecium	07/2019	Blood	Hematology	80	8	optrA
		EFM 9	SEV_07_2019_EFM9	Enterococcus faecium	07/2019	Blood	Hematology	80	8	G2576U on 23s rRNA
		EFA 10	SEV_07_2019_EFA10	Enterococcus faecalis	07/2019	Swab	Plastic and Reconstructive Surgery	1166	8	optrA
		EGA 11	SEV_07_2019_EGA11	Enterococcus gallinarum	07/2019	Urine	Pulmonology	-	8	poxtA-EF9F6
		EGA 12	SEV_07_2019_EGA12	Enterococcus gallinarum	07/2019	Urine	Pulmonology	-	8	poxtA-EF9F6
		EFM 13	SEV_07_2019_EFM13	Enterococcus faecium	07/2019	Blood	Hematology	80	32	NA*
		EFM 14	SEV_08_2019_EFM14	Enterococcus faecium	08/2019	Blood	Hematology	80	16	G2576U on 23s rRNA
		EFM 17	SEV_08_2019_EFM17	Enterococcus faecium	08/2019	urine	Nephrology	80	8	cfr(D), poxtA-EF9F6
		EFM 19	SEV_08_2019_EFM19	Enterococcus faecium	08/2019	Blood	Hematology	80	32	G2576U on 23s rRNA
		EFA 20	SEV_08_2019_EFA20	Enterococcus faecalis	08/2019	Urine	Urology	689	8	optrA
		EFM 22	SEV_08_2019_EFM22	Enterococcus faecium	08/2019	Bile	Transolantation Surgery	17	16	NA
		EFA 24	SEV_09_2019_EFA24	Enterococcus faecalis	09/2019	Urine	Orthopedic Surgery	1022	8	optrA
		EFA 25	SEV_09_2019_EFA25	Enterococcus faecalis	09/2019	Urine	Infectious Diseases	585	8	optrA
		EFA 26	SEV_09_2019_EFA26	Enterococcus faecalis	09/2019	Urine	Pulmonology	689	8	optrA
		EFA 27	SEV_09_2019_EFA27	Enterococcus faecalis	09/2019	Swab	Orthopedic Surgery	476	8	optrA
		EFA 28	SEV_09_2019_EFA28	Enterococcus faecalis	09/2019	Urine	Urology	1167	8	optrA
		EFM 29	SEV_09_2019_EFM29	Enterococcus faecium	09/2019	Catheter blood	Pulmonology	80	16	NA
		EFM 30	SEV_11_2019_EFM30	Enterococcus faecium	11/2019	Catheter blood	Hematology	80	8	poxtA2, cfr(D)
		EFM 31	SEV_11_2019_EFM31	Enterococcus faecium	11/2019	Blood	Hematology	80	4	poxtA2, cfr(D)
		EFA 34	SEV_11_2019_EFA34	Enterococcus faecalis	11/2019	Urine	Urology	585	8	optrA
		EFA 35	SEV_11_2019_EFA35	Enterococcus faecalis	11/2019	Urine	Urology	689	4	optrA
		EFA 39	SEV_01_2020_EFA39	Enterococcus faecalis	01/2020	Urine	Integrated Medicine	16	4	poxtA2, cfr(D)
		EFM 46	SEV_02_2020_EFM46	Enterococcus faecium	02/2020	Urine	Allergy and Immunology	787	8	NA
		EFA 62	SEV_04_2020_EFA62	Enterococcus faecalis	04/2020	Urine	Emergency Medicine	16	4	poxtA2, cfr(D)
		EFA 63	SEV_04_2020_EFA63	Enterococcus faecalis	04/2020	Urine	Medical Oncology	179	8	optrA
		EFA 64	SEV_04_2020_EFA64	Enterococcus faecalis	04/2020	Urine	Urology	21	4	poxtA2, cfr(D)
		EFA 65	SEV_05_2020_EFA65	Enterococcus faecalis	05/2020	Swab	Dermatology	1022	8	optrA
		EFA 66	SEV_06_2020_EFA66	Enterococcus faecalis	06/2020	Urine	Colorectal Surgery	585	8	optrA
		EFA 67	SEV_06_2020_EFA67	Enterococcus faecalis	06/2020	Blood	Gastroenterology	179	8	optrA
		*NA: not available
