# Supplementary material for: Prevalence and Genetic Analysis of Resistance Mechanisms of Linezolid-Nonsusceptible Enterococci in a Tertiary Care Hospital Examined via Whole-Genome Sequencing
Source: Antibiotics (Basel). 2022 Nov 14;11(11):1624. doi: 10.3390/antibiotics11111624 (PMC9686573; doi:10.3390/antibiotics11111624)
Supplement: Supplementary file 1 [file antibiotics-11-01624-s001.zip › Supplementary/Table S2.xlsx]

## Sheet: Table S2.
	Table S2. Whole-genome sequencing information about the clinical enterococcal isolates.
	Simplified ID	ID	Accession number	Project number	Coverage
	EFM 1	SEV_06_2019_EFM1	JAOZYX000000000	PRJNA892662	129.655
	EFM 2	SEV_06_2019_EFM2	JAOZYY000000000	PRJNA892662	139.514
	EFA 3	SEV_07_2019_EFA3	JAOZYZ000000000	PRJNA892662	104.624
	EFA 4	SEV_07_2019_EFA4	JAOZZA000000000	PRJNA892662	120.168
	EFM 5	SEV_07_2019_EFM5	JAOZZB000000000	PRJNA892662	122.181
	EFM 6	SEV_07_2019_EFM6	JAOZZC000000000	PRJNA892662	155.208
	EFM 9	SEV_07_2019_EFM9	JAOZZD000000000	PRJNA892662	152.497
	EFA 10	SEV_07_2019_EFA10	JAOZZE000000000	PRJNA892662	150.619
	EGA 11	SEV_07_2019_EGA11	JAOZZF000000000	PRJNA892662	129.95
	EGA 12	SEV_07_2019_EGA12	JAOZZG000000000	PRJNA892662	155.19
	EFM 13	SEV_07_2019_EFM13	JAOZZH000000000	PRJNA892662	182.372
	EFM 14	SEV_08_2019_EFM14	JAOZZI000000000	PRJNA892662	168.315
	EFM 17	SEV_08_2019_EFM17	JAOZZJ000000000	PRJNA892662	154.525
	EFM 19	SEV_08_2019_EFM19	JAOZZK000000000	PRJNA892662	134.082
	EFA 20	SEV_08_2019_EFA20	JAOZZL000000000	PRJNA892662	44.5298
	EFM 22	SEV_08_2019_EFM22	JAOZZM000000000	PRJNA892662	140.357
	EFA 24	SEV_09_2019_EFA24	JAOZZN000000000	PRJNA892662	50.5605
	EFA 25	SEV_09_2019_EFA25	JAOZZO000000000	PRJNA892662	38.4549
	EFA 26	SEV_09_2019_EFA26	JAOZZP000000000	PRJNA892662	33.5815
	EFA 27	SEV_09_2019_EFA27	JAOZZQ000000000	PRJNA892662	137.407
	EFA 28	SEV_09_2019_EFA28	JAOZZR000000000	PRJNA892662	216.228
	EFM 29	SEV_09_2019_EFM29	JAOZZS000000000	PRJNA892662	71.1355
	EFM 30	SEV_11_2019_EFM30	JAOZZT000000000	PRJNA892662	57.9165
	EFM 31	SEV_11_2019_EFM31	JAOZZU000000000	PRJNA892662	93.6055
	EFA 34	SEV_11_2019_EFA34	JAOZZV000000000	PRJNA892662	75.5821
	EFA 35	SEV_11_2019_EFA35	JAOZZW000000000	PRJNA892662	57.0254
	EFA 39	SEV_01_2020_EFA39	JAOZZX000000000	PRJNA892662	69.9262
	EFM 46	SEV_02_2020_EFM46	JAOZZY000000000	PRJNA892662	66.3315
	EFA 62	SEV_04_2020_EFA62	JAOZZZ000000000	PRJNA892662	103.041
	EFA 63	SEV_04_2020_EFA63	JAPAAA000000000	PRJNA892662	72.4595
	EFA 64	SEV_04_2020_EFA64	JAPAAB000000000	PRJNA892662	111.65
	EFA 65	SEV_05_2020_EFA65	JAPAAC000000000	PRJNA892662	97.7124
	EFA 66	SEV_06_2020_EFA66	JAPAAD000000000	PRJNA892662	115.617
	EFA 67	SEV_06_2020_EFA67	JAPAAE000000000	PRJNA892662	92.8693
